# Supplementary material for: Preservation of pelvic floor muscles contributes to early continence recovery after robot-assisted radical prostatectomy
Source: PLoS One. 2022 Oct 7;17(10):e0275792. doi: 10.1371/journal.pone.0275792 (PMC9543982; doi:10.1371/journal.pone.0275792)
Supplement: S1 Data — (XLSX) [file pone.0275792.s001.xlsx]

## Sheet: Sheet1
No	Age	BMI	PSA	PV	GS	cT	NS 0なし１片側２両側	EBL mL	Pubococcygeus0損傷無し１筋膜２片側筋損傷３両側	Puboperinearis０損傷無し１筋膜まで２片側筋束３両側	Incontinence ratio	Commorbidity	HTN	DM	DL
1	75	21.8	4.1	41	3+4	2a	0	100	0	0	0	なし	0	0	0
2	74	25.1	4.57	31.7	3+3	1c	1	0	0	0	0.5	HL	0	0	1
3	65	23.1	5.68	18	4+4	2a	0	100	0	0	0.216763	DM HL	0	1	1
5	75	21	1.07	13.8	3+4	2a	0	100	1	2	0.217489	HT	1	0	0
6	70	20.6	6.36	48.3	3+4	1c	2	50	1	1	0.164076	なし	0	0	0
7	67	22	9.15	51	3+4	1c	1	200	0	1	0.0285714	NB 排尿筋低活動	0	0	0
8	76	22.5	6.24	15	4+3	1c	0	0	1	2	0.168	なし	0	0	0
9	67	25.6	53.67	24.1	4+4	2a	0	800	1	1	0.196949	痛風	0	0	0
10	69	20.2	8.68	24.2	4+4	1c	1	150	0	0	0.015625	なし	0	0	0
12	76	22.5	11.15	30.6	4+5	2b	0	50	1	3	1	なし	0	0	0
13	57	26.6	15.2	55	4+3	1c	0	50	0	0	0	HT	1	0	0
14	61	24.3	5.02	34.8	3+4	1c	1	300	0	0	0.0190736	なし	0	0	0
15	68	22.5	4.54	16.2	4+4	1c	1	1700	1	1	0.0912409	DM HL	0	1	1
17	56	25.1	5.3	74	3+4	2a	2	250	0	1	0.153499	HL	0	0	0
18	70	26	7.22	25.7	3+4	2a	0	400	0	0	0.5	DM	0	1	0
19	70	30	4.53	36	3+4	2a	0	2150	1	3	1	DM HL	0	1	1
20	80	25.9	6.74	18	3+4	1c	0	0	0	1	0.382716	DM	0	1	0
22	53	24.43	4.7	23	4+3	2a	1	300	0	1	0.230769	なし	0	0	0
23	57	24.92	4.8	16	3+4	1c	0	400	0	0	0	なし	0	0	0
25	71	26.27	13.7	31.3	4+4	2a	0	700	1	2	0.747899	なし	0	0	0
30	61	22.16	8.7	44.9	3+3	1c	2	160	0	0	0.0428571	なし	0	0	0
31	57	23.61	10.3	34	4+3	2a	0	300	0	3	0.472222	RA	0	0	0
32	64	25.87	6.37	30.7	4+5	2b	0	230	1	3	0.613208	HT HL	1	0	1
33	76	21.58	7.17	19	3+4	1c	0	250	2	1	0.213415	なし	0	0	0
35	72	21.8	9.6	30	3+4	2c	0	100	1	2	0	なし	0	0	0
36	77	21.01	12.21	21.4	4+4	1c	1	100	1	1	0	なし	0	0	0
37	73	23.93	5.95	30.8	3+4	2c	2	80	0	0	0.144444	なし	0	0	0
38	75	30.3361	9.13	24.6	3+4	1c	0	100	1	0	0.758929		0	0	0
39	61	22.6582	6.44	74	3+3	1c	2	300	0	0	0.012987	なし	0	0	0
40	51	21.4	3.02	26	3+4	1c	2	50	0	0	0.0957447	なし	0	0	0
41	70	20.7	5.1	39	4+5	2a	1	100	0	0	0.480287		0	0	0
42	72	26.3	10.9	70	3+3	2a	2	800	0	0	0.0990566		0	0	0
44	79	25	4	21.4	3+4	2b	0	50	0	0	0.0574018		0	0	0
45	84	23.2	5.28	26	4+5	2b	0	80	0	0	0.916488	なし	0	0	0
46	67	23.7	6.3	38	3+4	2a	0	350	0	0	0		0	0	0
47	82	24.8	27.25	48.9	4+4	1c	0	600	3	3	0.538462	HT	1	0	0
48	78	19.9	13	22	4+5	1c	0	0	0	0	0.534188	なし	0	0	0
49	73	22.5	7.51	59	4+4	2a	1	400	0	0	0.0504202	なし	0	0	0
50	73	29	7.02	27	3+4	1c	0	1250	1	3	0.303725	腰部脊柱管狭窄 HT	1	0	0
53	69	19.7245	4.86	27	3+4	1c	0	300	0	1	0.751166	なし	0	0	0
54	76	23.3	4.29	40	3+4	2a	0	150	0	1	0.989683	なし	0	0	0
55	68	16.9625	5.07	25	4+5	2c	0	50	1	0	0.0674157	なし	0	0	0
57	63	20.7	5.3	37	4+5	2b	0	300	0	0	0.0173077	HTN 生検後出血 癒着あり	1	0	0
58	74	23.1	10.13	52.5	4+4	2a	0	350	0	0	0.0722222	なし	0	0	0
59	71	24	15.47	30	4+5	3a	0	20	0	0	0.00410678	HTN、DM	1	1	0
60	64	23.4	4.57	17	3+3	1c	0	400	0	3	0.736453	なし	0	0	0
61	79	24.5	8.39	25	4+4	3a	0	150	0	2	0.558		0	0	0
62	69	24.5	5.11	30	3+3	1c	1	200	0	0	0	HL	0	0	1
63	73	18.1	5.9	36.9	4+3	1c	0	50	0	1	0.5	なし	0	0	0
64	72	22	32.89	44	4+3	3a	0	600	0	2	0.031746	HTN	1	0	0
65	73	31.1	6.08	32	3+4	2a	0	800	1	3	0.461538		0	0	0
68	62	23	5.42	55	4+3	2b	1	350	0	1	0.0147945		0	0	0
69	53	23.6	5.78	31.8	4+3	2a	1	200	0	0	0.0166415	HTN HL CKD	1	0	1
70	64	24	6.9	32	4+5	2c	1	100	0	0	0.156364	なし	0	0	0
71	66	22.2	9.79	21	3+4	2a	1	20	1	2	0.205418	なし	0	0	0
72	67	16.9	16.1	16	3+4	2c	0	0	0	0	0.169697	なし	0	0	0
74	63	23.4	2.37	29	5+4	1c	0	300	1	0	0.00145985	HTN HUA	1	0	0
75	72	24.1	50.04	35	4+5	2b	0	110	0	3	0.703614	なし	0	0	0
76	54	26.3	5.58	30	3+4	2c	1	150	0	0	0.284404	なし	0	0	0
77	64	24.8	76	40	5+4	3a	0	300	0	2	0.247012	なし	0	0	0
78	66	24.3	5.15	42.6	3+4	2a	1	50	0	0	0.35	なし	0	0	0
79	75	21.96	18.2	27.5	4+4	2a	1	50	0	0	0.364815	HT DM	1	1	0
81	66	26.6	6.73	46	4+4	2a	0	50	0	0	0.0992366	HT	1	0	0
82	80	26	16.06	30	4+4	1c	0	50	0	1	0.509191	HT	1	0	0
83	72	22.9	5.8	30	4+4	1c	0	10	0	0	0.186335	なし	0	0	0
84	59	29.1156	7.7	21	4+3	2a	1	200	0	0	0.120614	なし	0	0	0
85	71	25.2	6.9	32	4+5	2c	0	100	0	0	0	なし	0	0	0
87	64	26.1	4.22	20	3+4	2a	1	50	0	0	0.586614		0	0	0
88	77	19.4	9.3	39	4+5	2c	0	0	0	2	0.917401	DM	0	1	0
89	67	24.2	7.53	28	3+3	2a	2	300	0	0	0.0655106	なし	0	0	0
90	63	26.9	5.2	29	3+4	2c	1	450	#NULL!	3	0.206422	痛風、悪性リンパ腫	0	0	0
92	61	24.95	4.2	22.1	3+4	2a	0	300	0	0	0.0371747	DL 高尿酸血症 腎結石	0	0	1
93	70	24.41	25.28	42	4+5	2b	0	150	0	0	0.027027	横行結腸癌術後→腹壁瘢痕ヘルニアに対して修復術2回 その後腸閉塞 胆のう結石	0	0	0
94	71	24.59	7.25	36	3+4	1c	0	100	1	2	0.216216	潰瘍性大腸炎：寛解中	0	0	0
95	72	26.3	5.1	30	3+4	1c	0	500	0	0	0.297872	HT 気管支喘息	1	0	0
97	65	24.1	11.5	39	4+3	2a	1	350	0	0	0.0837989	HT	1	0	0
98	62	22.3	3.79	26	3+4	1c	2	250	0	0	0	大腸ポリープ	0	0	0
99	67	25.26	4.62	53	3+4	2a	0	350	0	0	0	なし	0	0	0
101	65	21.05	8.25	37	3+4	1c	0	450	0	1	0.121622	右腎癌	0	0	0
103	66	20.9	6.9	24	3+4	1c	1	100	1	0	0.439834	胃ポリープ	0	0	0
104	72	24.4	10.53	46	4+3	2a	0	10	0	0	0.0753769	HT DM 脳梗塞 大腸ポリープ 喘息	1	1	0
105	69	27.89	4.68	21	4+4	2b	1	750	1	2	0.418985	HT	1	0	0
106	69	22.32	10.62	29	3+3	2a	0	50	1	0	0.10596	HT DM DL 胃潰瘍 十二指腸潰瘍 尿管結石	1	1	1
108	54	21.2	15.22	26	3+4	1c	1	200	0	0	#NULL!	なし	0	0	0
109	56	23.5	7.3	23.5	4+3	1c	1	150	0	0	1	てんかん	0	0	0
110	69	23.15	12.4	31.9	4+5	2a	1	50	0	0	0.0622222	DM 尋常性乾癬	0	1	0
111	60	21.8	4.5	25.2	4+3	2a	1	100	0	1	0.011811	椎間板ヘルニア	0	0	0
112	54	25.3	9.81	37.4	4+4	2a	1	50	0	0	0	大腸ポリープ	0	0	0
113	69	22.98	5.3	37	3+4	2c	0	800	1	0	0.244344	HT,DL,HUA	1	0	1
114	68	26.5	12.9	45	4+3	1c	0	250	0	3	0.100719	HT DL HUA	1	0	1
115	75	27.61	7.04	37	4+4	1c	0	500	1	0	0	HT、虫垂炎、右鼠径ヘルニアOpe 痔核 大腸ポリープ	1	0	0
116	77	25.2	15.45	50	3+4	1c	1	200	0	0	0.494624	DM、DL	0	1	1
117	70	22.1	9.18	15	3+3	1c	2	350	0	0	0	HT、DM、緑内障	1	1	0
118	63	24	3.62	30	4+4	1c	0	250	0	0	0.230769	NF1 骨パジェット	0	0	0
